# Supplementary material for: Candida albicans Induces Foaming and Inflammation in Macrophages through FABP4: Its Implication for Atherosclerosis
Source: Biomedicines. 2021 Oct 29;9(11):1567. doi: 10.3390/biomedicines9111567 (PMC8615257; doi:10.3390/biomedicines9111567)
Supplement: Supplementary file 1 [file biomedicines-09-01567-s001.zip]

Archive with 1 entries (1 files):
- biomedicines-1338037-supplementary.pdf
